# Supplementary material for: Synthetic CT in Carbon Ion Radiotherapy of the Abdominal Site
Source: Bioengineering (Basel). 2023 Feb 14;10(2):250. doi: 10.3390/bioengineering10020250 (PMC9951997; doi:10.3390/bioengineering10020250)
Supplement: Supplementary file 1 [file bioengineering-10-00250-s001.zip]

Archive with 1 entries (1 files):
- bioengineering-2190090-supplementary.pdf
